# Supplementary material for: Mentha rotundifolia, a Source of Amoebicidal Agents Against Naegleria fowleri
Source: Int J Mol Sci. 2025 Sep 17;26(18):9048. doi: 10.3390/ijms26189048 (PMC12470768; doi:10.3390/ijms26189048)
Supplement: Supplementary file 1 [file ijms-26-09048-s001.zip]

Archive with 1 entries (1 files):
- ijms-3829266-supplementary.pdf
